# Supplementary material for: Hyperoxia Provokes Time- and Dose-Dependent Gut Injury and Endotoxemia and Alters Gut Microbiome and Transcriptome in Mice
Source: Front Med (Lausanne). 2021 Nov 17;8:732039. doi: 10.3389/fmed.2021.732039 (PMC8635731; doi:10.3389/fmed.2021.732039)
Supplement: Supplementary Table 1 — ANOVA or non-parametric analysis of time- and dose-dependent gut histopathological injury induced by hyperoxia. [file Table_1.XLSX]

## Sheet: Sheet1
Villus height	I-J	SD	F	P		Crypt depth	I-J	SD	F	P		Gut injury score			H	P
Two-way ANOVA						Two-way ANOVA						40%O2 one-way Nemenyi post-hoc test			NS	NS
Time			7.85911	0.00107673		Time			17.0668	2.23874e-06		21%O2-40%O2 24h				NS
FiO2			16.4018	3.33443e-06		FiO2			21.0973	2.27311e-07		21%O2-40%O2 72h				NS
Dunnett Time						Dunnett Time						21%O2-40%O2 168h(7d)				NS
0h-24h	-35.0973	10.8766		0.00532542		0h-24h	-11.9926	3.63915		0.00439269		60%O2 one-way Nemenyi post-hoc test			11.74	0.008331
0h-72	-54.4505	10.8766		1.96579e-05		0h-72	-19.8167	3.63915		4.32643e-06		21%O2-60%O2 24h				0.741411
0h-168h(7d)	-65.1797	10.8766		6.54921e-07		0h-168h (7d)	-27.0225	3.63915		4.0682e-08		21%O2-60%O2 72h				0.923922
Dunnett O2						Dunnett O2						21%O2-60%O2 168h(7d)				0.00237778
21%-40%	-36.2214	10.8766		0.00398075		21%-40%	-11.4975	3.63915		0.00642047		80%O2 one-way Nemenyi post-hoc test			21.514	8.234e-05
21%-60%	-41.6954	10.8766		0.000898294		21%-60%	-19.1413	3.63915		8.22796e-06		21%O2-80%O2 24h				1
21%-80%	-76.8107	10.8766		5.01291e-08		21%-80%	-28.193	3.63915		3.83291e-08		21%O2-80%O2 72h				0.0110778
												21%O2-80%O2 168h(7d)				0.0005
Villus height	I-J	SD	F	P		Crypt depth	I-J	SD	F	P
40%O2 one-way ANOVA			2.62143	0.0788958		40%O2 one-way ANOVA			6.2228	0.00368702		24h one-way Nemenyi post-hoc test			6.2727	0.09907
21%O2-40%O2 24h	NS	NS		NS		21%O2-40%O2 24h	-4.35165	4.59396		0.668069		21%O2-40%O2				NS
21%O2-40%O2 72h	NS	NS		NS		21%O2-40%O2 72h	-11.8106	4.59396		0.0469488		21%O2-60%O2				NS
21%O2-40%O2 168h(7d)	NS	NS		NS		21%O2-40%O2 168h(7d)	-18.3303	4.59396		0.00200362		21%O2-80%O2				NS
60%O2 one-way ANOVA			3.85901	0.024993		60%O2 one-way ANOVA			9.11424	0.000525521		72h one-way Nemenyi post-hoc test			19.881	0.0001796
21%O2-60%O2 24h	-35.4405	15.5682		0.0848854		21%O2-60%O2 24h	-10.9831	5.32269		0.127348		21%O2-40%O2				1
21%O2-60%O2 72h	-40.329	15.5682		0.045086		21%O2-60%O2 72h	-20.7006	5.32269		0.00252856		21%O2-60%O2				1
21%O2-60%O2 168h(7d)	-49.3168	15.5682		0.0130012		21%O2-60%O2 168h(7d)	-25.7401	5.32269		0.00028488		21%O2-80%O2				7.77778e-05
80%O2 one-way ANOVA			31.2692	9.52767e-08		80%O2 one-way ANOVA			39.9845	1.22588e-08		168h(7d) one-way Nemenyi post-hoc test			22.48	5.183e-05
21%O2-80%O2 24h	-40.8706	12.1324		0.00829224		21%O2-80%O2 24h	-20.6431	3.49405		2.55626e-05		21%O2-40%O2				1
21%O2-80%O2 72h	-78.3251	12.1324		7.8308e-06		21%O2-80%O2 72h	-26.939	3.49405		6.23315e-07		21%O2-60%O2				0.0771333
21%O2-80%O2 168h(7d)	-111.236	12.1324		6.47098e-08		21%O2-80%O2 168h(7d)	-36.997	3.49405		2.92267e-08		21%O2-80%O2				1.11111e-05
Villus height	I-J	SD	F	P		Crypt depth	I-J	SD	F	P
24h one-way ANOVA			2.53763	0.0856239		24h one-way ANOVA			8.04131	0.00103808
21%O2-40%O2	NS	NS		NS		21%O2-40%O2	-4.35165	4.48012		0.651922
21%O2-60%O2	NS	NS		NS		21%O2-60%O2	-10.9831	4.48012		0.0599312
21%O2-80%O2	NS	NS		NS		21%O2-80%O2	-20.6431	4.48012		0.000481374
72h one-way ANOVA			9.16335	0.000509939		72h one-way ANOVA			9.24526	0.000485063
21%O2-40%O2	-44.6973	14.9892		0.019576		21%O2-40%O2	-11.8106	5.43822		0.103885
21%O2-60%O2	-40.329	14.9892		0.0365818		21%O2-60%O2	-20.7006	5.43822		0.00305783
21%O2-80%O2	-78.3251	14.9892		0.000117239		21%O2-80%O2	-26.939	5.43822		0.000217592
168h(7d) one-way ANOVA			23.2183	1.00817e-06		168h(7d) one-way ANOVA			40.2482	1.15919e-08
21%O2-40%O2	-34.9861	13.6307		0.047357		21%O2-40%O2	-18.3303	3.46382		0.00010087
21%O2-60%O2	-49.3168	13.6307		0.00470867		21%O2-60%O2	-25.7401	3.46382		1.06502e-06
21%O2-80%O2	-111.236	13.6307		2.75371e-07		21%O2-80%O2	-36.997	3.46382		2.87414e-08
