# Supplementary material for: Hyperoxia Provokes Time- and Dose-Dependent Gut Injury and Endotoxemia and Alters Gut Microbiome and Transcriptome in Mice
Source: Front Med (Lausanne). 2021 Nov 17;8:732039. doi: 10.3389/fmed.2021.732039 (PMC8635731; doi:10.3389/fmed.2021.732039)
Supplement: Supplementary Table 2 — ANOVA analysis of time- and dose-dependent gut cell death induced by hyperoxia. [file Table_2.XLSX]

## Sheet: Sheet1
TUNEL positive /100 cells	I-J	SD	F	P		Caspase-1/GAPDH	I-J	SD	F	P		GSDMD/GAPDH	I-J	SD	F	P
Two-way ANOVA						Two-way ANOVA						Two-way ANOVA
Time			37.303	1.21837e-10		Time			3.41352	0.0407731		Time			0.123086	0.884455
FiO2			49.504	1.39318e-12		FiO2			54.7795	2.51897e-13		FiO2			9.91829	0.000235601
Dunnett Time						Dunnett Time						Dunnett Time
0h-24h	0.647074	0.516615		0.386402		0h-24h	0.1936	0.0686835		0.0159084		0h-24h	0.25392	0.087569		0.0128927
0h-72	1.519	0.516615		0.0115912		0h-72	0.2445	0.0686835		0.00205061		0h-72	0.248571	0.087569		0.0151064
0h-168h(7d)	3.7092	0.516615		4.56284e-08		0h-168h(7d)	0.3197	0.0686835		6.43812e-05		0h-168h(7d)	0.277445	0.087569		0.00626468
Dunnett O2						Dunnett O2						Dunnett O2
21%-40%	0.482428	0.516615		0.589309		21%-40%	0.0300607	0.0686835		0.915943		21%-40%	0.137245	0.087569		0.234923
21%-60%	1.4044	0.516615		0.0204923		21%-60%	0.1981	0.0686835		0.0134215		21%-60%	0.233501	0.087569		0.0233261
21%-80%	3.9884	0.516615		3.8438e-08		21%-80%	0.5296	0.0686835		3.84802e-08		21%-80%	0.409189	0.087569		6.06021e-05
TUNEL positive /100 cells	I-J	SD	F	P		Caspase-1/GAPDH	I-J	SD	F	P		GSDMD/GAPDH	I-J	SD	F	P
40%O2 one-way ANOVA			3.96042	0.0228563		40%O2 one-way ANOVA			0.14877	0.929261		40%O2 one-way ANOVA			0.235901	0.870271
21%O2-40%O2 24h	0.139545	0.279709		0.924506		21%O2-40%O2 24h	NS	NS		NS		21%O2-40%O2 24h	NS	NS		NS
21%O2-40%O2 72h	0.415256	0.279709		0.338099		21%O2-40%O2 72h	NS	NS		NS		21%O2-40%O2 72h	NS	NS		NS
21%O2-40%O2 168h(7d)	0.89248	0.279709		0.0123542		21%O2-40%O2 168h(7d)	NS	NS		NS		21%O2-40%O2 168h(7d)	NS	NS		NS
60%O2 one-way ANOVA			13.4455	4.95175e-05		60%O2 one-way ANOVA			2.99469	0.0551352		60%O2 one-way ANOVA			2.10795	0.131276
21%O2-60%O2 24h	0.875188	0.354891		0.0581894		21%O2-60%O2 24h	NS	NS		NS		21%O2-60%O2 24h	NS	NS		NS
21%O2-60%O2 72h	1.10308	0.354891		0.0148356		21%O2-60%O2 72h	NS	NS		NS		21%O2-60%O2 72h	NS	NS		NS
21%O2-60%O2 168h(7d)	2.23504	0.354891		1.09724e-05		21%O2-60%O2 168h(7d)	NS	NS		NS		21%O2-60%O2 168h(7d)	NS	NS		NS
80%O2 one-way ANOVA			30.4523	1.182e-07		80%O2 one-way ANOVA			20.2635	2.81529e-06		80%O2 one-way ANOVA			6.17501	0.00382017
21%O2-80%O2 24h	0.92649	0.91569		0.624745		21%O2-80%O2 24h	0.34781	0.100262		0.00660995		21%O2-80%O2 24h	0.38436	0.118176		0.0107663
21%O2-80%O2 72h	3.03856	0.91569		0.00928789		21%O2-80%O2 72h	0.46937	0.100262		0.000406193		21%O2-80%O2 72h	0.38382	0.118176		0.010877
21%O2-80%O2 168h(7d)	8.00002	0.91569		1.10777e-07		21%O2-80%O2 168h(7d)	0.77154	0.100262		6.40907e-07		21%O2-80%O2 168h(7d)	0.45939	0.118176		0.00253907
TUNEL positive /100 cells	I-J	SD	F	P		Caspase-1/GAPDH	I-J	SD	F	P		GSDMD/GAPDH	I-J	SD	F	P
24h one-way ANOVA			5.75031	0.00526449		24h one-way ANOVA			9.05565	0.0005448		24h one-way ANOVA			5.41538	0.00682727
21%O2-40%O2	0.139545	0.285228		0.928276		21%O2-40%O2	0.0243834	0.0773056		0.978506		21%O2-40%O2	0.12198	0.10095		0.496001
21%O2-60%O2	0.87519	0.285228		0.0161979		21%O2-60%O2	0.2119	0.0773056		0.0328775		21%O2-60%O2	0.25542	0.10095		0.0510567
21%O2-80%O2	0.92649	0.285228		0.0108674		21%O2-80%O2	0.34781	0.0773056		0.000618269		21%O2-80%O2	0.38436	0.10095		0.00305131
72h one-way ANOVA			19.6778	3.49625e-06		72h one-way ANOVA			15.6545	1.78354e-05		72h one-way ANOVA			4.51805	0.0141566
21%O2-40%O2	0.415256	0.428939		0.654086		21%O2-40%O2	0.0350652	0.0763241		0.93928		21%O2-40%O2	0.155279	0.105266		0.342923
21%O2-60%O2	1.10308	0.428939		0.0468774		21%O2-60%O2	0.158597	0.0763241		0.123966		21%O2-60%O2	0.206614	0.105266		0.153068
21%O2-80%O2	3.03856	0.428939		2.12611e-06		21%O2-80%O2	0.46937	0.0763241		1.50963e-05		21%O2-80%O2	0.38382	0.105266		0.00441576
168h(7d) one-way ANOVA			19.6778	3.49625e-06		168h(7d) one-way ANOVA			27.8615	2.41901e-07		168h(7d) one-way ANOVA			5.76261	0.00521508
21%O2-40%O2	0.415256	0.428939		0.654086		21%O2-40%O2	0.0307336	0.0956452		0.977345		21%O2-40%O2	0.134476	0.114232		0.515749
21%O2-60%O2	1.10308	0.428939		0.0468774		21%O2-60%O2	0.23808	0.0956452		0.0555173		21%O2-60%O2	0.238471	0.114232		0.121758
21%O2-80%O2	3.03856	0.428939		2.12611e-06		21%O2-80%O2	0.77154	0.0956452		3.2458e-07		21%O2-80%O2	0.45939	0.114232		0.00186341
