# Supplementary material for: Hyperoxia Provokes Time- and Dose-Dependent Gut Injury and Endotoxemia and Alters Gut Microbiome and Transcriptome in Mice
Source: Front Med (Lausanne). 2021 Nov 17;8:732039. doi: 10.3389/fmed.2021.732039 (PMC8635731; doi:10.3389/fmed.2021.732039)
Supplement: Supplementary Table 3 — ANOVA analysis of time- and dose-dependent gut barrier dysfunction and endotoxemia by hyperoxia. [file Table_3.XLSX]

## Sheet: Sheet1
Mean optical density of ZO-1	I-J	SD	F	P		ZO-1/GAPDH	I-J	SD	F	P		occludin/GAPDH	I-J	SD	F	P		LPS	I-J	SD	F	P		D-LA	I-J	SD	F	P
Two-way ANOVA						Two-way ANOVA						Two-way ANOVA						Two-way ANOVA						Two-way ANOVA
Time			5.62272	0.006272		Time			4.54166	0.0154038		Time			5.5803	0.00649315		Time			108.524	6.44946e-19		Time			101.312	2.58475e-18
FiO2			27.4164	9.15855e-09		FiO2			26.2856	1.57986e-08		FiO2			44.6468	7.51583e-12		FiO2			15.93	4.44067e-06		FiO2			48.5434	1.92711e-12
Dunnett Time						Dunnett Time						Dunnett Time						Dunnett Time						Dunnett Time
0h-24h	-0.00574583	0.00272594		0.0838949		0h-24h	-0.2368	0.0640235		0.00135094		0h-24h	-0.1717	0.0354278		3.36741e-05		0h-24h	5.10751	18.4773		0.97532		0h-24h	16.4187	24.1794		0.769763
0h-72	-0.009156	0.00272594		0.0036697		0h-72	-0.2858	0.0640235		0.000121218		0h-72	-0.2264	0.0354278		1.84926e-07		0h-72	34.8566	18.4773		0.131273		0h-72	70.3373	24.1794		0.0125823
0h-168h(7d)	-0.012206	0.00272594		0.000115586		0h-168h(7d)	-0.3716	0.0640235		1.24681e-06		0h-168h(7d)	-0.254	0.0354278		4.59911e-08		0h-168h(7d)	184.677	18.4773		3.72783e-08		0h-168h(7d)	248.909	24.1794		3.7278e-08
Dunnett O2						Dunnett O2						Dunnett O2						Dunnett O2						Dunnett O2
21%-40%	-0.00180267	0.00272594		0.781955		21%-40%	-0.149325	0.0640235		0.051428		21%-40%	-0.0906	0.0354278		0.0304402		21%-40%	39.9641	18.4773		0.0746496		21%-40%	32.6389	24.1794		0.33404
21%-60%	-0.009234	0.00272594		0.00338207		21%-60%	-0.2707	0.0640235		0.00025968		21%-60%	-0.2365	0.0354278		8.97304e-08		21%-60%	71.2366	18.4773		0.000839923		21%-60%	102.679	24.1794		0.000245201
21%-80%	-0.016072	0.00272594		9.09902e-07		21%-80%	-0.4741	0.0640235		4.09373e-08		21%-80%	-0.325	0.0354278		3.7284e-08		21%-80%	113.441	18.4773		4.01946e-07		21%-80%	200.347	24.1794		3.74257e-08
Mean optical density of ZO-1	I-J	SD	F	P		ZO-1/GAPDH	I-J	SD	F	P		occludin/GAPDH	I-J	SD	F	P		LPS	I-J	SD	F	P		D-LA	I-J	SD	F	P
40%O2 one-way ANOVA			0.926387	0.446155		40%O2 one-way ANOVA			3.93626	0.0233467		40%O2 one-way ANOVA			5.60991	0.005866		40%O2 one-way ANOVA			10.0196	0.000305889		40%O2 one-way ANOVA			4.73036	0.0118597
21%O2-40%O2 24h	NS	NS		NS		21%O2-40%O2 24h	-0.094938	0.0728805		0.438292		21%O2-40%O2 24h	-0.0109046	0.0452685		0.99009		21%O2-40%O2 24h	4.03223	22.9202		0.99605		21%O2-40%O2 24h	-25	29.62		0.736401
21%O2-40%O2 72h	NS	NS		NS		21%O2-40%O2 72h	-0.105099	0.0728805		0.36008		21%O2-40%O2 72h	-0.102514	0.0452685		0.086877		21%O2-40%O2 72h	9.13978	22.9202		0.95862		21%O2-40%O2 72h	46.5774	29.62		0.295571
21%O2-40%O2 168h(7d)	NS	NS		NS		21%O2-40%O2 168h(7d)	-0.24794	0.0728805		0.00769299		21%O2-40%O2 168h(7d)	-0.15838	0.0452685		0.00617898		21%O2-40%O2 168h(7d)	106.72	22.9202		0.00043054		21%O2-40%O2 168h(7d)	76.3393	29.62		0.0463332
60%O2 one-way ANOVA			7.58797	0.00140371		60%O2 one-way ANOVA			5.83375	0.0049392		60%O2 one-way ANOVA			18.5175	5.44758e-06		60%O2 one-way ANOVA			41.5645	8.80771e-09		60%O2 one-way ANOVA			39.0726	1.49121e-08
21%O2-60%O2 24h	-0.00614	0.00268709		0.0834812		21%O2-60%O2 24h	-0.21133	0.0838024		0.0519432		21%O2-60%O2 24h	-0.18823	0.0404738		0.000435933		21%O2-60%O2 24h	9.94622	20.1726		0.926797		21%O2-60%O2 24h	38.0952	27.1787		0.381806
21%O2-60%O2 72h	-.0093865*	0.00268709		0.00625728		21%O2-60%O2 72h	-0.27606	0.0838024		0.00980418		21%O2-60%O2 72h	-0.26583	0.0404738		6.17879e-06		21%O2-60%O2 72h	12.6344	20.1726		0.865859		21%O2-60%O2 72h	14.2857	27.1787		0.913548
21%O2-60%O2 168h(7d)	-.0121740*	0.00268709		0.000575075		21%O2-60%O2 168h(7d)	-0.32481	0.0838024		0.00260675		21%O2-60%O2 168h(7d)	-0.25546	0.0404738		1.06483e-05		21%O2-60%O2 168h(7d)	191.129	20.1726		4.84627e-08		21%O2-60%O2 168h(7d)	255.655	27.1787		5.13418e-08
80%O2 one-way ANOVA			16.9613	1.02006e-05		80%O2 one-way ANOVA			24.8271	6.00647e-07		80%O2 one-way ANOVA			29.4642	1.54393e-07		80%O2 one-way ANOVA			66.9053	1.32284e-10		80%O2 one-way ANOVA			85.3664	1.42257e-11
21%O2-80%O2 24h	-.0106737*	0.00305518		0.00625101		21%O2-80%O2 24h	-0.40424	0.0691566		2.93459e-05		21%O2-80%O2 24h	-0.31609	0.0425517		1.07072e-06		21%O2-80%O2 24h	1.34408	20.827		0.999801		21%O2-80%O2 24h	36.1607	28.7094		0.464235
21%O2-80%O2 72h	-.0186242*	0.00305518		1.69644e-05		21%O2-80%O2 72h	-0.47611	0.0691566		3.19391e-06		21%O2-80%O2 72h	-0.31084	0.0425517		1.365e-06		21%O2-80%O2 72h	82.7957	20.827		0.00207265		21%O2-80%O2 72h	150.149	28.7094		0.000116046
21%O2-80%O2 168h(7d)	-.0189175*	0.00305518		1.37803e-05		21%O2-80%O2 168h(7d)	-0.54206	0.0691566		4.9068e-07		21%O2-80%O2 168h(7d)	-0.34803	0.0425517		2.66792e-07		21%O2-80%O2 168h(7d)	256.183	20.827		2.59716e-08		21%O2-80%O2 168h(7d)	414.732	28.7094		2.57283e-08
Mean optical density of ZO-1	I-J	SD	F	P		ZO-1/GAPDH	I-J	SD	F	P		occludin/GAPDH	I-J	SD	F	P		LPS	I-J	SD	F	P		D-LA	I-J	SD	F	P
24h one-way ANOVA			3.73854	0.0278185		24h one-way ANOVA			8.79651	0.000639898		24h one-way ANOVA			27.5019	2.68299e-07		24h one-way ANOVA			0.0703737	0.975107		24h one-way ANOVA			2.65934	0.0760414
21%O2-40%O2	-0.000423833	0.00371809		0.998909		21%O2-40%O2	-0.094938	0.0829906		0.537181		21%O2-40%O2	-0.0109046	0.040927		0.986734		21%O2-40%O2	NS	NS		NS		21%O2-40%O2	NS	NS		NS
21%O2-60%O2	-0.00614	0.00371809		0.260774		21%O2-60%O2	-0.21133	0.0829906		0.049378		21%O2-60%O2	-0.18823	0.040927		0.000490825		21%O2-60%O2	NS	NS		NS		21%O2-60%O2	NS	NS		NS
21%O2-80%O2	-.0106737*	0.00371809		0.0249183		21%O2-80%O2	-0.40424	0.0829906		0.000262931		21%O2-80%O2	-0.31609	0.040927		6.07871e-07		21%O2-80%O2	NS	NS		NS		21%O2-80%O2	NS	NS		NS
72h one-way ANOVA			11.3961	0.000141443		72h one-way ANOVA			14.1214	3.58304e-05		72h one-way ANOVA			20.2405	2.83907e-06		72h one-way ANOVA			6.86814	0.00230971		72h one-way ANOVA			13.0634	5.97386e-05
21%O2-40%O2	0.000543333	0.00379852		0.997858		21%O2-40%O2	-0.105099	0.0784042		0.416181		21%O2-40%O2	-0.102514	0.0453621		0.0876707		21%O2-40%O2	9.13978	20.5829		0.944572		21%O2-40%O2	46.5774	26.5251		0.219477
21%O2-60%O2	-0.0093865	0.00379852		0.0575992		21%O2-60%O2	-0.27606	0.0784042		0.00587365		21%O2-60%O2	-0.26583	0.0453621		2.84042e-05		21%O2-60%O2	12.6344	20.5829		0.872285		21%O2-60%O2	14.2857	26.5251		0.90797
21%O2-80%O2	-.0186242*	0.00379852		0.000244301		21%O2-80%O2	-0.47611	0.0784042		1.78479e-05		21%O2-80%O2	-0.31084	0.0453621		3.41229e-06		21%O2-80%O2	82.7957	20.5829		0.00185902		21%O2-80%O2	150.14881*	26.5251		4.41502e-05
168h(7d) one-way ANOVA			25.007	5.67775e-07		168h(7d) one-way ANOVA			24.5126	6.63266e-07		168h(7d) one-way ANOVA			25.0608	5.5834e-07		168h(7d) one-way ANOVA			62.9074	2.30693e-10		168h(7d) one-way ANOVA			66.5044	1.39681e-10
21%O2-40%O2	-0.0055275	0.00231711		0.0684349		21%O2-40%O2	-0.24794	0.0638936		0.00257944		21%O2-40%O2	-0.15838	0.0420151		0.00332789		21%O2-40%O2	106.72	19.7512		7.84927e-05		21%O2-40%O2	76.3393	32.2557		0.0710527
21%O2-60%O2	-.0121740*	0.00231711		0.000109909		21%O2-60%O2	-0.32481	0.0638936		0.000161779		21%O2-60%O2	-0.25546	0.0420151		1.7552e-05		21%O2-60%O2	191.129	19.7512		4.17504e-08		21%O2-60%O2	255.655	32.2557		4.17814e-07
21%O2-80%O2	-.0189175*	0.00231711		2.73687e-07		21%O2-80%O2	-0.54206	0.0638936		1.61461e-07		21%O2-80%O2	-0.34803	0.0420151		2.23446e-07		21%O2-80%O2	256.183	19.7512		2.5814e-08		21%O2-80%O2	414.732	32.2557		2.58309e-08
