# Supplementary material for: Hyperoxia Provokes Time- and Dose-Dependent Gut Injury and Endotoxemia and Alters Gut Microbiome and Transcriptome in Mice
Source: Front Med (Lausanne). 2021 Nov 17;8:732039. doi: 10.3389/fmed.2021.732039 (PMC8635731; doi:10.3389/fmed.2021.732039)
Supplement: Supplementary Table 4 — ANOVA analysis of time- and dose-dependent gut inflammation and oxidative stress induced by hyperoxia. [file Table_4.XLSX]

## Sheet: Sheet1
TNF-α	I-J	SD	F	P		IL-1β	I-J	SD	F	P		IFN-γ	I-J	SD	F	P		IL-6	I-J	SD	F	P		CXCL-1	I-J	SD	F	P		IL-10	I-J	SD	F	P		8-OHdG	I-J	SD	F	P
Two-way ANOVA						Two-way ANOVA						Two-way ANOVA						Two-way ANOVA						Two-way ANOVA						Two-way ANOVA						Two-way ANOVA
Time			121.44	6.41234e-20		Time			120.403	7.65892e-20		Time			24.765	3.35274e-08		Time			102.396	2.08736e-18		Time			47.7762	2.50478e-12		Time			125.833	3.06258e-20		Time			34.9434	3.1987e-10
FiO2			6.52684	0.00303033		FiO2			12.434	4.13838e-05		FiO2			25.0902	2.8489e-08		FiO2			5.98343	0.0046802		FiO2			17.6938	1.54662e-06		FiO2			5.79957	0.00543105		FiO2			12.9441	2.9505e-05
Dunnett Time						Dunnett Time						Dunnett Time						Dunnett Time						Dunnett Time						Dunnett Time						Dunnett Time
0h-24h	66.4473	16.7617		0.000599555		0h-24h	11.718233*	3.08732		0.00100864		0h-24h	45.1587	33.5787		0.336611		0h-24h	4.70616	3.78238		0.391091		0h-24h	10.6333	5.91605		0.155615		0h-24h	-67.5926	28.6796		0.0486547		0h-24h	16.3649	7.76373		0.0838883
0h-72	92.1783	16.7617		3.58692e-06		0h-72	16.417150*	3.08732		6.73801e-06		0h-72	131.825	33.5787		0.000675573		0h-72	5.81956	3.78238		0.246603		0h-72	29.8222	5.91605		1.74608e-05		0h-72	-207.407	28.6796		4.41852e-08		0h-72	31.9312	7.76373		0.000375755
0h-168h(7d)	237.719	16.7617		3.72779e-08		0h-168h(7d)	43.122094*	3.08732		3.72779e-08		0h-168h(7d)	212.222	33.5787		2.27564e-07		0h-168h(7d)	38.3953	3.78238		3.72781e-08		0h-168h(7d)	51.5	5.91605		3.73103e-08		0h-168h(7d)	-388.426	28.6796		3.72779e-08		0h-168h(7d)	61.5371	7.76373		3.78247e-08
Dunnett O2						Dunnett O2						Dunnett O2						Dunnett O2						Dunnett O2						Dunnett O2						Dunnett O2
21%-40%	126.974	16.7617		3.92472e-08		21%-40%	18.662667*	3.08732		5.4923e-07		21%-40%	46.4286	33.5787		0.317502		21%-40%	13.6938	3.78238		0.00171041		21%-40%	19.0778	5.91605		0.00535668		21%-40%	-184.375	28.6796		1.65778e-07		21%-40%	22.0359	7.76373		0.0151164
21%-60%	113.743	16.7617		7.2419e-08		21%-60%	23.103800*	3.08732		4.00316e-08		21%-60%	128.175	33.5787		0.000944415		21%-60%	13.579	3.78238		0.00187177		21%-60%	29.0667	5.91605		2.69758e-05		21%-60%	-226.157	28.6796		3.79121e-08		21%-60%	37.9216	7.76373		2.97363e-05
21%-80%	155.629	16.7617		3.7282e-08		21%-80%	29.491011*	3.08732		3.72795e-08		21%-80%	214.603	33.5787		1.84533e-07		21%-80%	21.6483	3.78238		1.64753e-06		21%-80%	43.8111	5.91605		4.09403e-08		21%-80%	-252.893	28.6796		3.72995e-08		21%-80%	49.8758	7.76373		1.67921e-07
TNF-α	I-J	SD	F	P		IL-1β	I-J	SD	F	P		IFN-γ	I-J	SD	F	P		IL-6	I-J	SD	F	P		CXCL-1	I-J	SD	F	P		IL-10	I-J	SD	F	P		8-OHdG	I-J	SD	F	P
40%O2 one-way ANOVA			43.4685	5.99644e-09		40%O2 one-way ANOVA			33.8164	5.0043e-08		40%O2 one-way ANOVA			2.28549	0.109859		40%O2 one-way ANOVA			9.43849	0.000431498		40%O2 one-way ANOVA			15.7573	1.70489e-05		40%O2 one-way ANOVA			31.1319	9.87602e-08		40%O2 one-way ANOVA			3.98425	0.0223836
21%O2-40%O2 24h	71.7105	18.5735		0.00269828		21%O2-40%O2 24h	7.28542	3.80076		0.166176		21%O2-40%O2 24h	NS	NS		NS		21%O2-40%O2 24h	10.4683	5.3854		0.158364		21%O2-40%O2 24h	1.36667	5.87387		0.99104		21%O2-40%O2 24h	-67.0139	37.9177		0.21531		21%O2-40%O2 24h	7.721	7.64426		0.625923
21%O2-40%O2 72h	100.658	18.5735		7.5688e-05		21%O2-40%O2 72h	12.5748	3.80076		0.00949498		21%O2-40%O2 72h	NS	NS		NS		21%O2-40%O2 72h	4.02893	5.3854		0.796846		21%O2-40%O2 72h	33.9333	5.87387		3.41155e-05		21%O2-40%O2 72h	-140.625	37.9177		0.00382721		21%O2-40%O2 72h	16.4271	7.64426		0.108493
21%O2-40%O2 168h(7d)	208.553	18.5735		2.69917e-08		21%O2-40%O2 168h(7d)	36.1277	3.80076		4.7279e-08		21%O2-40%O2 168h(7d)	NS	NS		NS		21%O2-40%O2 168h(7d)	26.584	5.3854		0.000226382		21%O2-40%O2 168h(7d)	21.9333	5.87387		0.00361108		21%O2-40%O2 168h(7d)	-345.486	37.9177		6.88845e-08		21%O2-40%O2 168h(7d)	24.9468	7.64426		0.0105038
60%O2 one-way ANOVA			41.9159	8.1951e-09		60%O2 one-way ANOVA			34.1819	4.57773e-08		60%O2 one-way ANOVA			8.83361	0.000625231		60%O2 one-way ANOVA			22.4595	1.29954e-06		60%O2 one-way ANOVA			15.3551	2.03623e-05		60%O2 one-way ANOVA			56.8483	5.71165e-10		60%O2 one-way ANOVA			16.5931	1.1903e-05
21%O2-60%O2 24h	51.3158	18.7273		0.0329426		21%O2-60%O2 24h	11.028	4.00713		0.0321193		21%O2-60%O2 24h	70.9524	36.6987		0.161354		21%O2-60%O2 24h	-0.206617	4.46981		0.999927		21%O2-60%O2 24h	15.6333	6.76834		0.0795219		21%O2-60%O2 24h	-79.5139	31.2581		0.049648		21%O2-60%O2 24h	36.5815	5.86295		1.2439e-05
21%O2-60%O2 72h	87.9386	18.7273		0.000393082		21%O2-60%O2 72h	19.0369	4.00713		0.000346377		21%O2-60%O2 72h	139.286	36.6987		0.00313693		21%O2-60%O2 72h	9.29752	4.46981		0.123476		21%O2-60%O2 72h	27.1	6.76834		0.00194062		21%O2-60%O2 72h	-219.792	31.2581		2.36455e-06		21%O2-60%O2 72h	35.0106	5.86295		2.22471e-05
21%O2-60%O2 168h(7d)	201.974	18.7273		2.82777e-08		21%O2-60%O2 168h(7d)	39.2465	4.00713		3.88338e-08		21%O2-60%O2 168h(7d)	174.286	36.6987		0.000347706		21%O2-60%O2 168h(7d)	31.646	4.46981		2.14316e-06		21%O2-60%O2 168h(7d)	44.4667	6.76834		6.15358e-06		21%O2-60%O2 168h(7d)	-379.167	31.2581		2.60438e-08		21%O2-60%O2 168h(7d)	24.2013	5.86295		0.00145782
80%O2 one-way ANOVA			51.7179	1.31983e-09		80%O2 one-way ANOVA			81.5761	2.16303e-11		80%O2 one-way ANOVA			28.3901	2.08137e-07		80%O2 one-way ANOVA		SD	70.2978	8.44479e-11		80%O2 one-way ANOVA			49.5064	1.93742e-09		80%O2 one-way ANOVA			89.1573	9.51426e-12		80%O2 one-way ANOVA			26.1326	4.02047e-07
21%O2-80%O2 24h	76.31577*	25.6265		0.0197462		21%O2-80%O2 24h	16.8413	3.5626		0.000365593		21%O2-80%O2 24h	51.1905	50.3801		0.621866		21%O2-80%O2 24h	3.85675	4.5899		0.738839		21%O2-80%O2 24h	14.9	7.76144		0.165318		21%O2-80%O2 24h	-56.25	30.1981		0.182793		21%O2-80%O2 24h	21.8051	12.3057		0.213639
21%O2-80%O2 72h	87.93855*	25.6265		0.00719531		21%O2-80%O2 72h	17.6397	3.5626		0.000218727		21%O2-80%O2 72h	166.905	50.3801		0.00940157		21%O2-80%O2 72h	4.13223	4.5899		0.699417		21%O2-80%O2 72h	28.4333	7.76144		0.00424519		21%O2-80%O2 72h	-261.806	30.1981		1.21922e-07		21%O2-80%O2 72h	62.327	12.3057		0.000168811
21%O2-80%O2 168h(7d)	304.82457*	25.6265		2.618e-08		21%O2-80%O2 168h(7d)	53.992	3.5626		2.57201e-08		21%O2-80%O2 168h(7d)	425.714	50.3801		1.70291e-07		21%O2-80%O2 168h(7d)	56.9559	4.5899		2.59344e-08		21%O2-80%O2 168h(7d)	88.1	7.76144		2.67719e-08		21%O2-80%O2 168h(7d)	-440.625	30.1981		2.5726e-08		21%O2-80%O2 168h(7d)	100.479	12.3057		2.73205e-07
TNF-α	I-J	SD	F	P		IL-1β	I-J	SD	F	P		IFN-γ	I-J	SD	F	P		IL-6	I-J	SD	F	P		CXCL-1	I-J	SD	F	P		IL-10	I-J	SD	F	P		8-OHdG	I-J	SD	F	P
24h one-way ANOVA			5.58901	0.0059618		24h one-way ANOVA			6.61669	0.00276454		24h one-way ANOVA			1.46677	0.253686		24h one-way ANOVA			2.35086	0.10294		24h one-way ANOVA			6.00386	0.0043421		24h one-way ANOVA			1.86506	0.168047		24h one-way ANOVA			9.87036	0.000333782
21%O2-40%O2	71.7105	20.9099		0.00722888		21%O2-40%O2	7.28542	3.87928		0.177955		21%O2-40%O2	NS	NS		NS		21%O2-40%O2	NS	NS		NS		21%O2-40%O2	1.36667	4.87327		0.984629		21%O2-40%O2	NS	NS		NS		21%O2-40%O2	7.721	7.26169		0.590325
21%O2-60%O2	51.3157	20.9099		0.0596146		21%O2-60%O2	11.028	3.87928		0.0264632		21%O2-60%O2	NS	NS		NS		21%O2-60%O2	NS	NS		NS		21%O2-60%O2	15.6333	4.87327		0.0118893		21%O2-60%O2	NS	NS		NS		21%O2-60%O2	36.5815	7.26169		0.000179647
21%O2-80%O2	76.3158	20.9099		0.00438004		21%O2-80%O2	16.8413	3.87928		0.000890097		21%O2-80%O2	NS	NS		NS		21%O2-80%O2	NS	NS		NS		21%O2-80%O2	14.9	4.87327		0.0165906		21%O2-80%O2	NS	NS		NS		21%O2-80%O2	21.8051	7.26169		0.0187067
72h one-way ANOVA			7.84552	0.00118129		72h one-way ANOVA			7.81372	0.00120654		72h one-way ANOVA			6.03684	0.00423574		72h one-way ANOVA			1.12094	0.364206		72h one-way ANOVA			9.57314	0.000398024		72h one-way ANOVA			19.3194	4.00121e-06		72h one-way ANOVA			18.3625	5.78885e-06
21%O2-40%O2	100.658	23.4664		0.00100354		21%O2-40%O2	12.5748	4.384		0.0250469		21%O2-40%O2	89.2857	42.2044		0.115547		21%O2-40%O2	NS	NS		NS		21%O2-40%O2	33.9333	6.94827		0.000255337		21%O2-40%O2	-140.625	37.0761		0.00315506		21%O2-40%O2	16.4271	8.82401		0.183134
21%O2-60%O2	87.9386	23.4664		0.00350205		21%O2-60%O2	19.0369	4.384		0.000888025		21%O2-60%O2	139.286	42.2044		0.00967221		21%O2-60%O2	NS	NS		NS		21%O2-60%O2	27.1	6.94827		0.00246458		21%O2-60%O2	-219.792	37.0761		2.44637e-05		21%O2-60%O2	35.0106	8.82401		0.00211
21%O2-80%O2	87.9386	23.4664		0.00350207		21%O2-80%O2	17.6397	4.384		0.00185431		21%O2-80%O2	166.905	42.2044		0.00217407		21%O2-80%O2	NS	NS		NS		21%O2-80%O2	28.4333	6.94827		0.0015831		21%O2-80%O2	-261.806	37.0761		2.22575e-06		21%O2-80%O2	62.327	8.82401		2.21659e-06
168h(7d) one-way ANOVA			90.0665	8.65967e-12		168h(7d) one-way ANOVA			117.755	7.03864e-13		168h(7d) one-way ANOVA			37.507	2.10676e-08		168h(7d) one-way ANOVA			47.4538	2.80477e-09		168h(7d) one-way ANOVA			41.3706	9.16711e-09		168h(7d) one-way ANOVA			124.592	4.12804e-13		168h(7d) one-way ANOVA			33.4795	5.43646e-08
21%O2-40%O2	208.553	18.991		2.75918e-08		21%O2-40%O2	36.1277	2.98774		2.60627e-08		21%O2-40%O2	36.6667	44.5412		0.74985		21%O2-40%O2	26.584	4.79298		5.69402e-05		21%O2-40%O2	21.9333	8.27801		0.0398639		21%O2-40%O2	-345.486	25.1073		2.57485e-08		21%O2-40%O2	24.9468	10.6603		0.0748958
21%O2-60%O2	201.974	18.991		2.89723e-08		21%O2-60%O2	39.2465	2.98774		2.57937e-08		21%O2-60%O2	174.286	44.5412		0.00239378		21%O2-60%O2	31.646	4.79298		5.74346e-06		21%O2-60%O2	44.4667	8.27801		8.42712e-05		21%O2-60%O2	-379.167	25.1073		2.57205e-08		21%O2-60%O2	24.2013	10.6603		0.0859258
21%O2-80%O2	302.632	18.991		2.57165e-08		21%O2-80%O2	53.992	2.98774		2.57144e-08		21%O2-80%O2	425.714	44.5412		4.54073e-08		21%O2-80%O2	56.9559	4.79298		2.61881e-08		21%O2-80%O2	88.1	8.27801		2.89336e-08		21%O2-80%O2	-440.625	25.1073		2.57146e-08		21%O2-80%O2	100.479	10.6603		5.05008e-08
